# Supplementary material for: The impact of elective surgical hubs on elective surgery in acute hospital trusts in England
Source: Nat Commun. 2025 Jul 4;16:6192. doi: 10.1038/s41467-025-60936-6 (PMC12227523; doi:10.1038/s41467-025-60936-6)
Supplement: Supplementary file 4 — Source Data [file 41467_2025_60936_MOESM4_ESM.xlsx]

## Sheet: Fig 1 (main)
Inputs	Activities	Outputs	Short term outcomes	Long term outcomes
· Trust funding	· Correct adoption of national guidance on:	Design-related outputs	Performance-related outcomes	· Improved utilisation and resilience of NHS elective facilities
· Targeted investment funding	- Perioperative care	· Co-location with crucial services	· Increased HVLC and non-HVLC elective surgical activity	· Improved efficiency of clinical and operational processes
· GIRFT Surgical Hubs programme	- Theatre productivity (Theatre Productivity Programme)	· Hubs are aligned to system specific pressures and need	· Reduced pressure on core critical facilities at acute sites	· Reduced activity in Independent Sector
	- Day case surgeries (Right Procedure, Right Place)	· Appropriate resourcing for other surgical services	· Fewer cancellation of surgeries	· Improved delivery of other surgical services (including emergency, and high-complexity procedures)
	- Hub design (Planning Effective Surgical Hubs)	· System hubs receive referrals from neighbouring trusts	Clinical outcomes	· Better staff wellbeing and retention
		· Enhanced recovery programme	· Increase in day-case surgery	· Better patient experience
		Delivery-related outputs	· Reduction in length of stay
		· Operational 48 weeks of the year, six days a week with extended hours	· More people become (and stay) eligible for surgery at a hub
		· Achieve touch time utilisation of 85% plus the standard number of cases per list for HVLC procedures (by 2024/25)	· Reduced inequalities in access to treatment
		· Efficient digital-enabled pre and post operative processes with interface to referring trusts	Staff-related outcomes
		· Standardised clinical pathways and protocols implemented	· Enhanced knowledge and skills development
		· Hubs provide Level 1/1.5 (enhanced) perioperative care (where appropriate)

## Sheet: Fig 2A (main)
year_month	comparator	outcome	type	ordinate
2018-04-01	Non-hub trusts	Activity rate	Total elective	4.5138
2018-05-01	Non-hub trusts	Activity rate	Total elective	4.89404
2018-06-01	Non-hub trusts	Activity rate	Total elective	4.76214
2018-07-01	Non-hub trusts	Activity rate	Total elective	4.84844
2018-08-01	Non-hub trusts	Activity rate	Total elective	4.61528
2018-09-01	Non-hub trusts	Activity rate	Total elective	4.45328
2018-10-01	Non-hub trusts	Activity rate	Total elective	5.2619
2018-11-01	Non-hub trusts	Activity rate	Total elective	5.17172
2018-12-01	Non-hub trusts	Activity rate	Total elective	4.121
2019-01-01	Non-hub trusts	Activity rate	Total elective	4.9146
2019-02-01	Non-hub trusts	Activity rate	Total elective	4.54443
2019-03-01	Non-hub trusts	Activity rate	Total elective	4.76358
2019-04-01	Non-hub trusts	Activity rate	Total elective	4.55675
2019-05-01	Non-hub trusts	Activity rate	Total elective	4.77805
2019-06-01	Non-hub trusts	Activity rate	Total elective	4.5915
2019-07-01	Non-hub trusts	Activity rate	Total elective	5.02065
2019-08-01	Non-hub trusts	Activity rate	Total elective	4.42591
2019-09-01	Non-hub trusts	Activity rate	Total elective	4.70982
2019-10-01	Non-hub trusts	Activity rate	Total elective	5.13892
2019-11-01	Non-hub trusts	Activity rate	Total elective	4.85448
2019-12-01	Non-hub trusts	Activity rate	Total elective	4.16001
2020-01-01	Non-hub trusts	Activity rate	Total elective	4.90105
2020-02-01	Non-hub trusts	Activity rate	Total elective	4.54765
2020-03-01	Non-hub trusts	Activity rate	Total elective	3.4364
2020-04-01	Non-hub trusts	Activity rate	Total elective	0.968249
2020-05-01	Non-hub trusts	Activity rate	Total elective	1.2799
2020-06-01	Non-hub trusts	Activity rate	Total elective	1.89452
2020-07-01	Non-hub trusts	Activity rate	Total elective	2.54429
2020-08-01	Non-hub trusts	Activity rate	Total elective	2.56008
2020-09-01	Non-hub trusts	Activity rate	Total elective	3.46638
2020-10-01	Non-hub trusts	Activity rate	Total elective	3.70347
2020-11-01	Non-hub trusts	Activity rate	Total elective	3.45347
2020-12-01	Non-hub trusts	Activity rate	Total elective	3.07453
2021-01-01	Non-hub trusts	Activity rate	Total elective	2.14637
2021-02-01	Non-hub trusts	Activity rate	Total elective	2.17861
2021-03-01	Non-hub trusts	Activity rate	Total elective	3.29393
2021-04-01	Non-hub trusts	Activity rate	Total elective	3.50685
2021-05-01	Non-hub trusts	Activity rate	Total elective	3.76707
2021-06-01	Non-hub trusts	Activity rate	Total elective	4.28879
2021-07-01	Non-hub trusts	Activity rate	Total elective	3.93284
2021-08-01	Non-hub trusts	Activity rate	Total elective	3.4812
2021-09-01	Non-hub trusts	Activity rate	Total elective	3.90005
2021-10-01	Non-hub trusts	Activity rate	Total elective	3.73826
2021-11-01	Non-hub trusts	Activity rate	Total elective	4.10125
2021-12-01	Non-hub trusts	Activity rate	Total elective	3.37591
2022-01-01	Non-hub trusts	Activity rate	Total elective	3.29371
2022-02-01	Non-hub trusts	Activity rate	Total elective	3.58662
2022-03-01	Non-hub trusts	Activity rate	Total elective	4.14867
2022-04-01	Non-hub trusts	Activity rate	Total elective	3.53301
2022-05-01	Non-hub trusts	Activity rate	Total elective	4.22075
2022-06-01	Non-hub trusts	Activity rate	Total elective	3.95455
2022-07-01	Non-hub trusts	Activity rate	Total elective	3.93652
2022-08-01	Non-hub trusts	Activity rate	Total elective	4.03467
2022-09-01	Non-hub trusts	Activity rate	Total elective	4.13427
2022-10-01	Non-hub trusts	Activity rate	Total elective	4.11843
2022-11-01	Non-hub trusts	Activity rate	Total elective	4.53074
2022-12-01	Non-hub trusts	Activity rate	Total elective	3.49868
2018-04-01	Established-hub trusts	Activity rate	Total elective	4.21915
2018-05-01	Established-hub trusts	Activity rate	Total elective	4.58981
2018-06-01	Established-hub trusts	Activity rate	Total elective	4.40211
2018-07-01	Established-hub trusts	Activity rate	Total elective	4.50254
2018-08-01	Established-hub trusts	Activity rate	Total elective	4.28239
2018-09-01	Established-hub trusts	Activity rate	Total elective	4.18222
2018-10-01	Established-hub trusts	Activity rate	Total elective	4.84523
2018-11-01	Established-hub trusts	Activity rate	Total elective	4.72612
2018-12-01	Established-hub trusts	Activity rate	Total elective	3.7627
2019-01-01	Established-hub trusts	Activity rate	Total elective	4.63998
2019-02-01	Established-hub trusts	Activity rate	Total elective	4.1117
2019-03-01	Established-hub trusts	Activity rate	Total elective	4.41801
2019-04-01	Established-hub trusts	Activity rate	Total elective	4.11748
2019-05-01	Established-hub trusts	Activity rate	Total elective	4.39498
2019-06-01	Established-hub trusts	Activity rate	Total elective	4.21126
2019-07-01	Established-hub trusts	Activity rate	Total elective	4.66818
2019-08-01	Established-hub trusts	Activity rate	Total elective	4.06407
2019-09-01	Established-hub trusts	Activity rate	Total elective	4.27851
2019-10-01	Established-hub trusts	Activity rate	Total elective	4.71354
2019-11-01	Established-hub trusts	Activity rate	Total elective	4.44191
2019-12-01	Established-hub trusts	Activity rate	Total elective	3.7843
2020-01-01	Established-hub trusts	Activity rate	Total elective	4.43477
2020-02-01	Established-hub trusts	Activity rate	Total elective	4.20246
2020-03-01	Established-hub trusts	Activity rate	Total elective	3.16846
2020-04-01	Established-hub trusts	Activity rate	Total elective	0.879833
2020-05-01	Established-hub trusts	Activity rate	Total elective	1.0335
2020-06-01	Established-hub trusts	Activity rate	Total elective	1.71483
2020-07-01	Established-hub trusts	Activity rate	Total elective	2.45422
2020-08-01	Established-hub trusts	Activity rate	Total elective	2.62248
2020-09-01	Established-hub trusts	Activity rate	Total elective	3.31083
2020-10-01	Established-hub trusts	Activity rate	Total elective	3.55879
2020-11-01	Established-hub trusts	Activity rate	Total elective	3.34542
2020-12-01	Established-hub trusts	Activity rate	Total elective	2.95058
2021-01-01	Established-hub trusts	Activity rate	Total elective	2.06894
2021-02-01	Established-hub trusts	Activity rate	Total elective	2.08711
2021-03-01	Established-hub trusts	Activity rate	Total elective	3.02697
2021-04-01	Established-hub trusts	Activity rate	Total elective	3.313
2021-05-01	Established-hub trusts	Activity rate	Total elective	3.59207
2021-06-01	Established-hub trusts	Activity rate	Total elective	4.0375
2021-07-01	Established-hub trusts	Activity rate	Total elective	3.86011
2021-08-01	Established-hub trusts	Activity rate	Total elective	3.43546
2021-09-01	Established-hub trusts	Activity rate	Total elective	3.74069
2021-10-01	Established-hub trusts	Activity rate	Total elective	3.6351
2021-11-01	Established-hub trusts	Activity rate	Total elective	3.99691
2021-12-01	Established-hub trusts	Activity rate	Total elective	3.34785
2022-01-01	Established-hub trusts	Activity rate	Total elective	3.45267
2022-02-01	Established-hub trusts	Activity rate	Total elective	3.55687
2022-03-01	Established-hub trusts	Activity rate	Total elective	3.9857
2022-04-01	Established-hub trusts	Activity rate	Total elective	3.4046
2022-05-01	Established-hub trusts	Activity rate	Total elective	4.00308
2022-06-01	Established-hub trusts	Activity rate	Total elective	3.75373
2022-07-01	Established-hub trusts	Activity rate	Total elective	3.71271
2022-08-01	Established-hub trusts	Activity rate	Total elective	3.87506
2022-09-01	Established-hub trusts	Activity rate	Total elective	3.78945
2022-10-01	Established-hub trusts	Activity rate	Total elective	3.83056
2022-11-01	Established-hub trusts	Activity rate	Total elective	4.18846
2022-12-01	Established-hub trusts	Activity rate	Total elective	3.27815
2018-04-01	New-hub trusts	Activity rate	Total elective	4.19999
2018-05-01	New-hub trusts	Activity rate	Total elective	4.58404
2018-06-01	New-hub trusts	Activity rate	Total elective	4.52465
2018-07-01	New-hub trusts	Activity rate	Total elective	4.61374
2018-08-01	New-hub trusts	Activity rate	Total elective	4.32932
2018-09-01	New-hub trusts	Activity rate	Total elective	4.17753
2018-10-01	New-hub trusts	Activity rate	Total elective	4.89009
2018-11-01	New-hub trusts	Activity rate	Total elective	4.77474
2018-12-01	New-hub trusts	Activity rate	Total elective	3.75065
2019-01-01	New-hub trusts	Activity rate	Total elective	4.65689
2019-02-01	New-hub trusts	Activity rate	Total elective	4.24574
2019-03-01	New-hub trusts	Activity rate	Total elective	4.5315
2019-04-01	New-hub trusts	Activity rate	Total elective	4.18507
2019-05-01	New-hub trusts	Activity rate	Total elective	4.39156
2019-06-01	New-hub trusts	Activity rate	Total elective	4.19487
2019-07-01	New-hub trusts	Activity rate	Total elective	4.69327
2019-08-01	New-hub trusts	Activity rate	Total elective	4.01372
2019-09-01	New-hub trusts	Activity rate	Total elective	4.25812
2019-10-01	New-hub trusts	Activity rate	Total elective	4.66017
2019-11-01	New-hub trusts	Activity rate	Total elective	4.36476
2019-12-01	New-hub trusts	Activity rate	Total elective	3.70753
2020-01-01	New-hub trusts	Activity rate	Total elective	4.45861
2020-02-01	New-hub trusts	Activity rate	Total elective	4.17927
2020-03-01	New-hub trusts	Activity rate	Total elective	3.01987
2020-04-01	New-hub trusts	Activity rate	Total elective	0.92227
2020-05-01	New-hub trusts	Activity rate	Total elective	0.989891
2020-06-01	New-hub trusts	Activity rate	Total elective	1.56858
2020-07-01	New-hub trusts	Activity rate	Total elective	2.20288
2020-08-01	New-hub trusts	Activity rate	Total elective	2.40288
2020-09-01	New-hub trusts	Activity rate	Total elective	3.15332
2020-10-01	New-hub trusts	Activity rate	Total elective	3.44763
2020-11-01	New-hub trusts	Activity rate	Total elective	3.33193
2020-12-01	New-hub trusts	Activity rate	Total elective	2.77968
2021-01-01	New-hub trusts	Activity rate	Total elective	1.76191
2021-02-01	New-hub trusts	Activity rate	Total elective	1.86733
2021-03-01	New-hub trusts	Activity rate	Total elective	2.85706
2021-04-01	New-hub trusts	Activity rate	Total elective	3.09202
2021-05-01	New-hub trusts	Activity rate	Total elective	3.4131
2021-06-01	New-hub trusts	Activity rate	Total elective	3.88769
2021-07-01	New-hub trusts	Activity rate	Total elective	3.72166
2021-08-01	New-hub trusts	Activity rate	Total elective	3.36458
2021-09-01	New-hub trusts	Activity rate	Total elective	3.71586
2021-10-01	New-hub trusts	Activity rate	Total elective	3.57717
2021-11-01	New-hub trusts	Activity rate	Total elective	3.92502
2021-12-01	New-hub trusts	Activity rate	Total elective	3.15123
2022-01-01	New-hub trusts	Activity rate	Total elective	3.19625
2022-02-01	New-hub trusts	Activity rate	Total elective	3.44525
2022-03-01	New-hub trusts	Activity rate	Total elective	3.93446
2022-04-01	New-hub trusts	Activity rate	Total elective	3.283
2022-05-01	New-hub trusts	Activity rate	Total elective	3.94047
2022-06-01	New-hub trusts	Activity rate	Total elective	3.6319
2022-07-01	New-hub trusts	Activity rate	Total elective	3.61603
2022-08-01	New-hub trusts	Activity rate	Total elective	3.86343
2022-09-01	New-hub trusts	Activity rate	Total elective	3.91306
2022-10-01	New-hub trusts	Activity rate	Total elective	3.90929
2022-11-01	New-hub trusts	Activity rate	Total elective	4.2728
2022-12-01	New-hub trusts	Activity rate	Total elective	3.35619

## Sheet: Fig. 2B (main)
year_month	comparator	outcome	type	ordinate
2018-04-01	Non-hub trusts	Activity rate	HVLC elective	1.28217
2018-05-01	Non-hub trusts	Activity rate	HVLC elective	1.43885
2018-06-01	Non-hub trusts	Activity rate	HVLC elective	1.41328
2018-07-01	Non-hub trusts	Activity rate	HVLC elective	1.40123
2018-08-01	Non-hub trusts	Activity rate	HVLC elective	1.31996
2018-09-01	Non-hub trusts	Activity rate	HVLC elective	1.31188
2018-10-01	Non-hub trusts	Activity rate	HVLC elective	1.53399
2018-11-01	Non-hub trusts	Activity rate	HVLC elective	1.51419
2018-12-01	Non-hub trusts	Activity rate	HVLC elective	1.18554
2019-01-01	Non-hub trusts	Activity rate	HVLC elective	1.38546
2019-02-01	Non-hub trusts	Activity rate	HVLC elective	1.31211
2019-03-01	Non-hub trusts	Activity rate	HVLC elective	1.39574
2019-04-01	Non-hub trusts	Activity rate	HVLC elective	1.29235
2019-05-01	Non-hub trusts	Activity rate	HVLC elective	1.38085
2019-06-01	Non-hub trusts	Activity rate	HVLC elective	1.33147
2019-07-01	Non-hub trusts	Activity rate	HVLC elective	1.44973
2019-08-01	Non-hub trusts	Activity rate	HVLC elective	1.25916
2019-09-01	Non-hub trusts	Activity rate	HVLC elective	1.34203
2019-10-01	Non-hub trusts	Activity rate	HVLC elective	1.46585
2019-11-01	Non-hub trusts	Activity rate	HVLC elective	1.40624
2019-12-01	Non-hub trusts	Activity rate	HVLC elective	1.16665
2020-01-01	Non-hub trusts	Activity rate	HVLC elective	1.35671
2020-02-01	Non-hub trusts	Activity rate	HVLC elective	1.29047
2020-03-01	Non-hub trusts	Activity rate	HVLC elective	0.859113
2020-04-01	Non-hub trusts	Activity rate	HVLC elective	0.0698334
2020-05-01	Non-hub trusts	Activity rate	HVLC elective	0.136359
2020-06-01	Non-hub trusts	Activity rate	HVLC elective	0.309651
2020-07-01	Non-hub trusts	Activity rate	HVLC elective	0.560137
2020-08-01	Non-hub trusts	Activity rate	HVLC elective	0.635088
2020-09-01	Non-hub trusts	Activity rate	HVLC elective	0.958326
2020-10-01	Non-hub trusts	Activity rate	HVLC elective	1.062
2020-11-01	Non-hub trusts	Activity rate	HVLC elective	0.926476
2020-12-01	Non-hub trusts	Activity rate	HVLC elective	0.761644
2021-01-01	Non-hub trusts	Activity rate	HVLC elective	0.370859
2021-02-01	Non-hub trusts	Activity rate	HVLC elective	0.379102
2021-03-01	Non-hub trusts	Activity rate	HVLC elective	0.769987
2021-04-01	Non-hub trusts	Activity rate	HVLC elective	0.930422
2021-05-01	Non-hub trusts	Activity rate	HVLC elective	1.05326
2021-06-01	Non-hub trusts	Activity rate	HVLC elective	1.22446
2021-07-01	Non-hub trusts	Activity rate	HVLC elective	1.13717
2021-08-01	Non-hub trusts	Activity rate	HVLC elective	0.942993
2021-09-01	Non-hub trusts	Activity rate	HVLC elective	1.07772
2021-10-01	Non-hub trusts	Activity rate	HVLC elective	1.0205
2021-11-01	Non-hub trusts	Activity rate	HVLC elective	1.12523
2021-12-01	Non-hub trusts	Activity rate	HVLC elective	0.888753
2022-01-01	Non-hub trusts	Activity rate	HVLC elective	0.793156
2022-02-01	Non-hub trusts	Activity rate	HVLC elective	0.936679
2022-03-01	Non-hub trusts	Activity rate	HVLC elective	1.12504
2022-04-01	Non-hub trusts	Activity rate	HVLC elective	0.911424
2022-05-01	Non-hub trusts	Activity rate	HVLC elective	1.14035
2022-06-01	Non-hub trusts	Activity rate	HVLC elective	1.06831
2022-07-01	Non-hub trusts	Activity rate	HVLC elective	1.04525
2022-08-01	Non-hub trusts	Activity rate	HVLC elective	1.08173
2022-09-01	Non-hub trusts	Activity rate	HVLC elective	1.12051
2022-10-01	Non-hub trusts	Activity rate	HVLC elective	1.11188
2022-11-01	Non-hub trusts	Activity rate	HVLC elective	1.23162
2022-12-01	Non-hub trusts	Activity rate	HVLC elective	0.906294
2018-04-01	Established-hub trusts	Activity rate	HVLC elective	1.20497
2018-05-01	Established-hub trusts	Activity rate	HVLC elective	1.30496
2018-06-01	Established-hub trusts	Activity rate	HVLC elective	1.27742
2018-07-01	Established-hub trusts	Activity rate	HVLC elective	1.31014
2018-08-01	Established-hub trusts	Activity rate	HVLC elective	1.23593
2018-09-01	Established-hub trusts	Activity rate	HVLC elective	1.23725
2018-10-01	Established-hub trusts	Activity rate	HVLC elective	1.4003
2018-11-01	Established-hub trusts	Activity rate	HVLC elective	1.35583
2018-12-01	Established-hub trusts	Activity rate	HVLC elective	1.06683
2019-01-01	Established-hub trusts	Activity rate	HVLC elective	1.30735
2019-02-01	Established-hub trusts	Activity rate	HVLC elective	1.19088
2019-03-01	Established-hub trusts	Activity rate	HVLC elective	1.29666
2019-04-01	Established-hub trusts	Activity rate	HVLC elective	1.17477
2019-05-01	Established-hub trusts	Activity rate	HVLC elective	1.25236
2019-06-01	Established-hub trusts	Activity rate	HVLC elective	1.1915
2019-07-01	Established-hub trusts	Activity rate	HVLC elective	1.307
2019-08-01	Established-hub trusts	Activity rate	HVLC elective	1.14167
2019-09-01	Established-hub trusts	Activity rate	HVLC elective	1.21952
2019-10-01	Established-hub trusts	Activity rate	HVLC elective	1.35305
2019-11-01	Established-hub trusts	Activity rate	HVLC elective	1.27442
2019-12-01	Established-hub trusts	Activity rate	HVLC elective	1.03651
2020-01-01	Established-hub trusts	Activity rate	HVLC elective	1.21764
2020-02-01	Established-hub trusts	Activity rate	HVLC elective	1.17444
2020-03-01	Established-hub trusts	Activity rate	HVLC elective	0.763001
2020-04-01	Established-hub trusts	Activity rate	HVLC elective	0.0457159
2020-05-01	Established-hub trusts	Activity rate	HVLC elective	0.0840782
2020-06-01	Established-hub trusts	Activity rate	HVLC elective	0.26025
2020-07-01	Established-hub trusts	Activity rate	HVLC elective	0.536942
2020-08-01	Established-hub trusts	Activity rate	HVLC elective	0.681825
2020-09-01	Established-hub trusts	Activity rate	HVLC elective	0.878594
2020-10-01	Established-hub trusts	Activity rate	HVLC elective	1.01131
2020-11-01	Established-hub trusts	Activity rate	HVLC elective	0.888849
2020-12-01	Established-hub trusts	Activity rate	HVLC elective	0.755352
2021-01-01	Established-hub trusts	Activity rate	HVLC elective	0.376503
2021-02-01	Established-hub trusts	Activity rate	HVLC elective	0.369984
2021-03-01	Established-hub trusts	Activity rate	HVLC elective	0.717893
2021-04-01	Established-hub trusts	Activity rate	HVLC elective	0.854171
2021-05-01	Established-hub trusts	Activity rate	HVLC elective	0.986364
2021-06-01	Established-hub trusts	Activity rate	HVLC elective	1.13829
2021-07-01	Established-hub trusts	Activity rate	HVLC elective	1.06424
2021-08-01	Established-hub trusts	Activity rate	HVLC elective	0.932218
2021-09-01	Established-hub trusts	Activity rate	HVLC elective	1.02495
2021-10-01	Established-hub trusts	Activity rate	HVLC elective	0.991145
2021-11-01	Established-hub trusts	Activity rate	HVLC elective	1.09535
2021-12-01	Established-hub trusts	Activity rate	HVLC elective	0.905623
2022-01-01	Established-hub trusts	Activity rate	HVLC elective	0.887285
2022-02-01	Established-hub trusts	Activity rate	HVLC elective	0.945255
2022-03-01	Established-hub trusts	Activity rate	HVLC elective	1.06346
2022-04-01	Established-hub trusts	Activity rate	HVLC elective	0.901973
2022-05-01	Established-hub trusts	Activity rate	HVLC elective	1.06737
2022-06-01	Established-hub trusts	Activity rate	HVLC elective	0.999054
2022-07-01	Established-hub trusts	Activity rate	HVLC elective	1.00236
2022-08-01	Established-hub trusts	Activity rate	HVLC elective	1.04286
2022-09-01	Established-hub trusts	Activity rate	HVLC elective	1.01687
2022-10-01	Established-hub trusts	Activity rate	HVLC elective	1.04703
2022-11-01	Established-hub trusts	Activity rate	HVLC elective	1.12586
2022-12-01	Established-hub trusts	Activity rate	HVLC elective	0.862428
2018-04-01	New-hub trusts	Activity rate	HVLC elective	1.16184
2018-05-01	New-hub trusts	Activity rate	HVLC elective	1.27123
2018-06-01	New-hub trusts	Activity rate	HVLC elective	1.28787
2018-07-01	New-hub trusts	Activity rate	HVLC elective	1.29272
2018-08-01	New-hub trusts	Activity rate	HVLC elective	1.18382
2018-09-01	New-hub trusts	Activity rate	HVLC elective	1.15714
2018-10-01	New-hub trusts	Activity rate	HVLC elective	1.35471
2018-11-01	New-hub trusts	Activity rate	HVLC elective	1.30985
2018-12-01	New-hub trusts	Activity rate	HVLC elective	1.00752
2019-01-01	New-hub trusts	Activity rate	HVLC elective	1.28116
2019-02-01	New-hub trusts	Activity rate	HVLC elective	1.17215
2019-03-01	New-hub trusts	Activity rate	HVLC elective	1.27262
2019-04-01	New-hub trusts	Activity rate	HVLC elective	1.14962
2019-05-01	New-hub trusts	Activity rate	HVLC elective	1.20216
2019-06-01	New-hub trusts	Activity rate	HVLC elective	1.16417
2019-07-01	New-hub trusts	Activity rate	HVLC elective	1.29942
2019-08-01	New-hub trusts	Activity rate	HVLC elective	1.10008
2019-09-01	New-hub trusts	Activity rate	HVLC elective	1.17257
2019-10-01	New-hub trusts	Activity rate	HVLC elective	1.25912
2019-11-01	New-hub trusts	Activity rate	HVLC elective	1.18971
2019-12-01	New-hub trusts	Activity rate	HVLC elective	0.97098
2020-01-01	New-hub trusts	Activity rate	HVLC elective	1.18057
2020-02-01	New-hub trusts	Activity rate	HVLC elective	1.11738
2020-03-01	New-hub trusts	Activity rate	HVLC elective	0.680955
2020-04-01	New-hub trusts	Activity rate	HVLC elective	0.0519463
2020-05-01	New-hub trusts	Activity rate	HVLC elective	0.0776797
2020-06-01	New-hub trusts	Activity rate	HVLC elective	0.218154
2020-07-01	New-hub trusts	Activity rate	HVLC elective	0.477389
2020-08-01	New-hub trusts	Activity rate	HVLC elective	0.617341
2020-09-01	New-hub trusts	Activity rate	HVLC elective	0.875644
2020-10-01	New-hub trusts	Activity rate	HVLC elective	0.949814
2020-11-01	New-hub trusts	Activity rate	HVLC elective	0.938489
2020-12-01	New-hub trusts	Activity rate	HVLC elective	0.682843
2021-01-01	New-hub trusts	Activity rate	HVLC elective	0.282491
2021-02-01	New-hub trusts	Activity rate	HVLC elective	0.316115
2021-03-01	New-hub trusts	Activity rate	HVLC elective	0.626499
2021-04-01	New-hub trusts	Activity rate	HVLC elective	0.764843
2021-05-01	New-hub trusts	Activity rate	HVLC elective	0.903187
2021-06-01	New-hub trusts	Activity rate	HVLC elective	1.03887
2021-07-01	New-hub trusts	Activity rate	HVLC elective	1.00134
2021-08-01	New-hub trusts	Activity rate	HVLC elective	0.899552
2021-09-01	New-hub trusts	Activity rate	HVLC elective	0.979944
2021-10-01	New-hub trusts	Activity rate	HVLC elective	0.942474
2021-11-01	New-hub trusts	Activity rate	HVLC elective	1.04027
2021-12-01	New-hub trusts	Activity rate	HVLC elective	0.765682
2022-01-01	New-hub trusts	Activity rate	HVLC elective	0.762815
2022-02-01	New-hub trusts	Activity rate	HVLC elective	0.883893
2022-03-01	New-hub trusts	Activity rate	HVLC elective	1.01147
2022-04-01	New-hub trusts	Activity rate	HVLC elective	0.829017
2022-05-01	New-hub trusts	Activity rate	HVLC elective	1.00951
2022-06-01	New-hub trusts	Activity rate	HVLC elective	0.93779
2022-07-01	New-hub trusts	Activity rate	HVLC elective	0.933316
2022-08-01	New-hub trusts	Activity rate	HVLC elective	0.999587
2022-09-01	New-hub trusts	Activity rate	HVLC elective	1.0165
2022-10-01	New-hub trusts	Activity rate	HVLC elective	1.03552
2022-11-01	New-hub trusts	Activity rate	HVLC elective	1.11696
2022-12-01	New-hub trusts	Activity rate	HVLC elective	0.823704

## Sheet: Fig. 3A left (main)
comparator	type	outcome	time	statistic	ordinate
New-hub trust	Total elective	Activity rate	-12	Intervention value	4.17328
New-hub trust	Total elective	Activity rate	-11	Intervention value	4.27458
New-hub trust	Total elective	Activity rate	-10	Intervention value	4.21619
New-hub trust	Total elective	Activity rate	-9	Intervention value	4.38627
New-hub trust	Total elective	Activity rate	-8	Intervention value	3.93522
New-hub trust	Total elective	Activity rate	-7	Intervention value	4.07341
New-hub trust	Total elective	Activity rate	-6	Intervention value	4.18787
New-hub trust	Total elective	Activity rate	-5	Intervention value	4.09379
New-hub trust	Total elective	Activity rate	-4	Intervention value	3.66325
New-hub trust	Total elective	Activity rate	-3	Intervention value	3.95419
New-hub trust	Total elective	Activity rate	-2	Intervention value	4.00185
New-hub trust	Total elective	Activity rate	-1	Intervention value	3.30679
New-hub trust	Total elective	Activity rate	1	Intervention value	3.45135
New-hub trust	Total elective	Activity rate	2	Intervention value	3.47184
New-hub trust	Total elective	Activity rate	3	Intervention value	3.68385
New-hub trust	Total elective	Activity rate	4	Intervention value	3.67028
New-hub trust	Total elective	Activity rate	5	Intervention value	3.57506
New-hub trust	Total elective	Activity rate	6	Intervention value	3.56725
New-hub trust	Total elective	Activity rate	7	Intervention value	3.61266
New-hub trust	Total elective	Activity rate	8	Intervention value	3.81798
New-hub trust	Total elective	Activity rate	9	Intervention value	3.38124
New-hub trust	Total elective	Activity rate	10	Intervention value	3.54733
New-hub trust	Total elective	Activity rate	11	Intervention value	3.61967
New-hub trust	Total elective	Activity rate	12	Intervention value	3.78259
New-hub trust	Total elective	Activity rate	-12	Counterfactual value	4.22027
New-hub trust	Total elective	Activity rate	-11	Counterfactual value	4.24402
New-hub trust	Total elective	Activity rate	-10	Counterfactual value	4.16984
New-hub trust	Total elective	Activity rate	-9	Counterfactual value	4.34191
New-hub trust	Total elective	Activity rate	-8	Counterfactual value	3.9025
New-hub trust	Total elective	Activity rate	-7	Counterfactual value	4.04022
New-hub trust	Total elective	Activity rate	-6	Counterfactual value	4.19608
New-hub trust	Total elective	Activity rate	-5	Counterfactual value	4.10789
New-hub trust	Total elective	Activity rate	-4	Counterfactual value	3.71912
New-hub trust	Total elective	Activity rate	-3	Counterfactual value	3.99793
New-hub trust	Total elective	Activity rate	-2	Counterfactual value	3.96771
New-hub trust	Total elective	Activity rate	-1	Counterfactual value	3.32481
New-hub trust	Total elective	Activity rate	1	Counterfactual value	3.3948
New-hub trust	Total elective	Activity rate	2	Counterfactual value	3.4163
New-hub trust	Total elective	Activity rate	3	Counterfactual value	3.6135
New-hub trust	Total elective	Activity rate	4	Counterfactual value	3.54759
New-hub trust	Total elective	Activity rate	5	Counterfactual value	3.30941
New-hub trust	Total elective	Activity rate	6	Counterfactual value	3.39629
New-hub trust	Total elective	Activity rate	7	Counterfactual value	3.37811
New-hub trust	Total elective	Activity rate	8	Counterfactual value	3.64271
New-hub trust	Total elective	Activity rate	9	Counterfactual value	3.2502
New-hub trust	Total elective	Activity rate	10	Counterfactual value	3.18622
New-hub trust	Total elective	Activity rate	11	Counterfactual value	3.37606
New-hub trust	Total elective	Activity rate	12	Counterfactual value	3.55808

## Sheet: Fig. 3A right (main)
comparator	type	outcome	time	statistic	ordinate
New-hub trust	Total elective	Activity rate	-12	ATT estimate	-0.0469898
New-hub trust	Total elective	Activity rate	-11	ATT estimate	0.0305596
New-hub trust	Total elective	Activity rate	-10	ATT estimate	0.0463483
New-hub trust	Total elective	Activity rate	-9	ATT estimate	0.0443576
New-hub trust	Total elective	Activity rate	-8	ATT estimate	0.0327183
New-hub trust	Total elective	Activity rate	-7	ATT estimate	0.0331895
New-hub trust	Total elective	Activity rate	-6	ATT estimate	-0.00820968
New-hub trust	Total elective	Activity rate	-5	ATT estimate	-0.0141052
New-hub trust	Total elective	Activity rate	-4	ATT estimate	-0.0558665
New-hub trust	Total elective	Activity rate	-3	ATT estimate	-0.0437383
New-hub trust	Total elective	Activity rate	-2	ATT estimate	0.0341385
New-hub trust	Total elective	Activity rate	-1	ATT estimate	-0.01802
New-hub trust	Total elective	Activity rate	1	ATT estimate	0.0565431
New-hub trust	Total elective	Activity rate	2	ATT estimate	0.0555391
New-hub trust	Total elective	Activity rate	3	ATT estimate	0.0703474
New-hub trust	Total elective	Activity rate	4	ATT estimate	0.122692
New-hub trust	Total elective	Activity rate	5	ATT estimate	0.265651
New-hub trust	Total elective	Activity rate	6	ATT estimate	0.170963
New-hub trust	Total elective	Activity rate	7	ATT estimate	0.234545
New-hub trust	Total elective	Activity rate	8	ATT estimate	0.175269
New-hub trust	Total elective	Activity rate	9	ATT estimate	0.131034
New-hub trust	Total elective	Activity rate	10	ATT estimate	0.361116
New-hub trust	Total elective	Activity rate	11	ATT estimate	0.243602
New-hub trust	Total elective	Activity rate	12	ATT estimate	0.22451
New-hub trust	Total elective	Activity rate	-12	ATT 2.5% bound	-0.145713
New-hub trust	Total elective	Activity rate	-11	ATT 2.5% bound	-0.0761476
New-hub trust	Total elective	Activity rate	-10	ATT 2.5% bound	-0.056278
New-hub trust	Total elective	Activity rate	-9	ATT 2.5% bound	-0.0670062
New-hub trust	Total elective	Activity rate	-8	ATT 2.5% bound	-0.0683195
New-hub trust	Total elective	Activity rate	-7	ATT 2.5% bound	-0.0697249
New-hub trust	Total elective	Activity rate	-6	ATT 2.5% bound	-0.103222
New-hub trust	Total elective	Activity rate	-5	ATT 2.5% bound	-0.112017
New-hub trust	Total elective	Activity rate	-4	ATT 2.5% bound	-0.152237
New-hub trust	Total elective	Activity rate	-3	ATT 2.5% bound	-0.156111
New-hub trust	Total elective	Activity rate	-2	ATT 2.5% bound	-0.0639734
New-hub trust	Total elective	Activity rate	-1	ATT 2.5% bound	-0.12016
New-hub trust	Total elective	Activity rate	1	ATT 2.5% bound	-0.295709
New-hub trust	Total elective	Activity rate	2	ATT 2.5% bound	-0.281845
New-hub trust	Total elective	Activity rate	3	ATT 2.5% bound	-0.273859
New-hub trust	Total elective	Activity rate	4	ATT 2.5% bound	-0.276286
New-hub trust	Total elective	Activity rate	5	ATT 2.5% bound	-0.169218
New-hub trust	Total elective	Activity rate	6	ATT 2.5% bound	-0.257979
New-hub trust	Total elective	Activity rate	7	ATT 2.5% bound	-0.135696
New-hub trust	Total elective	Activity rate	8	ATT 2.5% bound	-0.199739
New-hub trust	Total elective	Activity rate	9	ATT 2.5% bound	-0.193946
New-hub trust	Total elective	Activity rate	10	ATT 2.5% bound	0.0491537
New-hub trust	Total elective	Activity rate	11	ATT 2.5% bound	-0.0490177
New-hub trust	Total elective	Activity rate	12	ATT 2.5% bound	-0.107274
New-hub trust	Total elective	Activity rate	11	ATT 97.5% bound	0.026799
New-hub trust	Total elective	Activity rate	-12	ATT 97.5% bound	0.0517337
New-hub trust	Total elective	Activity rate	-11	ATT 97.5% bound	0.137267
New-hub trust	Total elective	Activity rate	-10	ATT 97.5% bound	0.148975
New-hub trust	Total elective	Activity rate	-9	ATT 97.5% bound	0.155721
New-hub trust	Total elective	Activity rate	-8	ATT 97.5% bound	0.133756
New-hub trust	Total elective	Activity rate	-7	ATT 97.5% bound	0.136104
New-hub trust	Total elective	Activity rate	-6	ATT 97.5% bound	0.086803
New-hub trust	Total elective	Activity rate	-5	ATT 97.5% bound	0.0838066
New-hub trust	Total elective	Activity rate	-4	ATT 97.5% bound	0.0405044
New-hub trust	Total elective	Activity rate	-3	ATT 97.5% bound	0.0686343
New-hub trust	Total elective	Activity rate	-2	ATT 97.5% bound	0.13225
New-hub trust	Total elective	Activity rate	-1	ATT 97.5% bound	0.0841197
New-hub trust	Total elective	Activity rate	1	ATT 97.5% bound	0.408795
New-hub trust	Total elective	Activity rate	2	ATT 97.5% bound	0.392923
New-hub trust	Total elective	Activity rate	3	ATT 97.5% bound	0.414554
New-hub trust	Total elective	Activity rate	4	ATT 97.5% bound	0.521671
New-hub trust	Total elective	Activity rate	5	ATT 97.5% bound	0.700521
New-hub trust	Total elective	Activity rate	6	ATT 97.5% bound	0.599904
New-hub trust	Total elective	Activity rate	7	ATT 97.5% bound	0.604787
New-hub trust	Total elective	Activity rate	8	ATT 97.5% bound	0.550278
New-hub trust	Total elective	Activity rate	9	ATT 97.5% bound	0.456013
New-hub trust	Total elective	Activity rate	10	ATT 97.5% bound	0.673079
New-hub trust	Total elective	Activity rate	11	ATT 97.5% bound	0.536223
New-hub trust	Total elective	Activity rate	12	ATT 97.5% bound	0.556295

## Sheet: Fig. 3B left (main)
comparator	type	outcome	time	statistic	ordinate
New-hub trust	HVLC elective	Activity rate	-12	Intervention value	1.13802
New-hub trust	HVLC elective	Activity rate	-11	Intervention value	1.17606
New-hub trust	HVLC elective	Activity rate	-10	Intervention value	1.1647
New-hub trust	HVLC elective	Activity rate	-9	Intervention value	1.18683
New-hub trust	HVLC elective	Activity rate	-8	Intervention value	1.05
New-hub trust	HVLC elective	Activity rate	-7	Intervention value	1.08426
New-hub trust	HVLC elective	Activity rate	-6	Intervention value	1.09579
New-hub trust	HVLC elective	Activity rate	-5	Intervention value	1.06065
New-hub trust	HVLC elective	Activity rate	-4	Intervention value	0.943248
New-hub trust	HVLC elective	Activity rate	-3	Intervention value	0.994106
New-hub trust	HVLC elective	Activity rate	-2	Intervention value	1.04856
New-hub trust	HVLC elective	Activity rate	-1	Intervention value	0.808303
New-hub trust	HVLC elective	Activity rate	1	Intervention value	0.892623
New-hub trust	HVLC elective	Activity rate	2	Intervention value	0.916886
New-hub trust	HVLC elective	Activity rate	3	Intervention value	0.988003
New-hub trust	HVLC elective	Activity rate	4	Intervention value	0.988695
New-hub trust	HVLC elective	Activity rate	5	Intervention value	0.954855
New-hub trust	HVLC elective	Activity rate	6	Intervention value	0.910688
New-hub trust	HVLC elective	Activity rate	7	Intervention value	0.959229
New-hub trust	HVLC elective	Activity rate	8	Intervention value	1.01385
New-hub trust	HVLC elective	Activity rate	9	Intervention value	0.857084
New-hub trust	HVLC elective	Activity rate	10	Intervention value	0.903977
New-hub trust	HVLC elective	Activity rate	11	Intervention value	0.940385
New-hub trust	HVLC elective	Activity rate	12	Intervention value	0.973214
New-hub trust	HVLC elective	Activity rate	-12	Counterfactual value	1.12377
New-hub trust	HVLC elective	Activity rate	-11	Counterfactual value	1.17444
New-hub trust	HVLC elective	Activity rate	-10	Counterfactual value	1.13962
New-hub trust	HVLC elective	Activity rate	-9	Counterfactual value	1.15711
New-hub trust	HVLC elective	Activity rate	-8	Counterfactual value	1.02879
New-hub trust	HVLC elective	Activity rate	-7	Counterfactual value	1.06024
New-hub trust	HVLC elective	Activity rate	-6	Counterfactual value	1.08821
New-hub trust	HVLC elective	Activity rate	-5	Counterfactual value	1.08997
New-hub trust	HVLC elective	Activity rate	-4	Counterfactual value	0.963591
New-hub trust	HVLC elective	Activity rate	-3	Counterfactual value	1.01868
New-hub trust	HVLC elective	Activity rate	-2	Counterfactual value	1.04009
New-hub trust	HVLC elective	Activity rate	-1	Counterfactual value	0.814615
New-hub trust	HVLC elective	Activity rate	1	Counterfactual value	0.81971
New-hub trust	HVLC elective	Activity rate	2	Counterfactual value	0.832188
New-hub trust	HVLC elective	Activity rate	3	Counterfactual value	0.856188
New-hub trust	HVLC elective	Activity rate	4	Counterfactual value	0.808371
New-hub trust	HVLC elective	Activity rate	5	Counterfactual value	0.710381
New-hub trust	HVLC elective	Activity rate	6	Counterfactual value	0.743496
New-hub trust	HVLC elective	Activity rate	7	Counterfactual value	0.760834
New-hub trust	HVLC elective	Activity rate	8	Counterfactual value	0.814372
New-hub trust	HVLC elective	Activity rate	9	Counterfactual value	0.69869
New-hub trust	HVLC elective	Activity rate	10	Counterfactual value	0.693871
New-hub trust	HVLC elective	Activity rate	11	Counterfactual value	0.741483
New-hub trust	HVLC elective	Activity rate	12	Counterfactual value	0.787786

## Sheet: Fig. 3B right (main)
comparator	type	outcome	time	statistic	ordinate
New-hub trust	HVLC elective	Activity rate	-12	ATT estimate	0.014252
New-hub trust	HVLC elective	Activity rate	-11	ATT estimate	0.00161593
New-hub trust	HVLC elective	Activity rate	-10	ATT estimate	0.0250838
New-hub trust	HVLC elective	Activity rate	-9	ATT estimate	0.0297133
New-hub trust	HVLC elective	Activity rate	-8	ATT estimate	0.0212062
New-hub trust	HVLC elective	Activity rate	-7	ATT estimate	0.024025
New-hub trust	HVLC elective	Activity rate	-6	ATT estimate	0.00758202
New-hub trust	HVLC elective	Activity rate	-5	ATT estimate	-0.0293211
New-hub trust	HVLC elective	Activity rate	-4	ATT estimate	-0.0203432
New-hub trust	HVLC elective	Activity rate	-3	ATT estimate	-0.0245764
New-hub trust	HVLC elective	Activity rate	-2	ATT estimate	0.00846595
New-hub trust	HVLC elective	Activity rate	-1	ATT estimate	-0.00631226
New-hub trust	HVLC elective	Activity rate	1	ATT estimate	0.0729136
New-hub trust	HVLC elective	Activity rate	2	ATT estimate	0.0846976
New-hub trust	HVLC elective	Activity rate	3	ATT estimate	0.131815
New-hub trust	HVLC elective	Activity rate	4	ATT estimate	0.180324
New-hub trust	HVLC elective	Activity rate	5	ATT estimate	0.244473
New-hub trust	HVLC elective	Activity rate	6	ATT estimate	0.167192
New-hub trust	HVLC elective	Activity rate	7	ATT estimate	0.198394
New-hub trust	HVLC elective	Activity rate	8	ATT estimate	0.199477
New-hub trust	HVLC elective	Activity rate	9	ATT estimate	0.158394
New-hub trust	HVLC elective	Activity rate	10	ATT estimate	0.210106
New-hub trust	HVLC elective	Activity rate	11	ATT estimate	0.198902
New-hub trust	HVLC elective	Activity rate	12	ATT estimate	0.185428
New-hub trust	HVLC elective	Activity rate	-12	ATT 2.5% bound	-0.0449497
New-hub trust	HVLC elective	Activity rate	-11	ATT 2.5% bound	-0.0524006
New-hub trust	HVLC elective	Activity rate	-10	ATT 2.5% bound	-0.0281067
New-hub trust	HVLC elective	Activity rate	-9	ATT 2.5% bound	-0.0299134
New-hub trust	HVLC elective	Activity rate	-8	ATT 2.5% bound	-0.0354841
New-hub trust	HVLC elective	Activity rate	-7	ATT 2.5% bound	-0.0267669
New-hub trust	HVLC elective	Activity rate	-6	ATT 2.5% bound	-0.0377752
New-hub trust	HVLC elective	Activity rate	-5	ATT 2.5% bound	-0.0766929
New-hub trust	HVLC elective	Activity rate	-4	ATT 2.5% bound	-0.0680988
New-hub trust	HVLC elective	Activity rate	-3	ATT 2.5% bound	-0.075615
New-hub trust	HVLC elective	Activity rate	-2	ATT 2.5% bound	-0.0395603
New-hub trust	HVLC elective	Activity rate	-1	ATT 2.5% bound	-0.0583768
New-hub trust	HVLC elective	Activity rate	1	ATT 2.5% bound	-0.0717672
New-hub trust	HVLC elective	Activity rate	2	ATT 2.5% bound	-0.04729
New-hub trust	HVLC elective	Activity rate	3	ATT 2.5% bound	-0.0110062
New-hub trust	HVLC elective	Activity rate	4	ATT 2.5% bound	0.0184324
New-hub trust	HVLC elective	Activity rate	5	ATT 2.5% bound	0.086567
New-hub trust	HVLC elective	Activity rate	6	ATT 2.5% bound	0.0143414
New-hub trust	HVLC elective	Activity rate	7	ATT 2.5% bound	0.0567999
New-hub trust	HVLC elective	Activity rate	8	ATT 2.5% bound	0.0576418
New-hub trust	HVLC elective	Activity rate	9	ATT 2.5% bound	0.0313651
New-hub trust	HVLC elective	Activity rate	10	ATT 2.5% bound	0.0789118
New-hub trust	HVLC elective	Activity rate	11	ATT 2.5% bound	0.0758794
New-hub trust	HVLC elective	Activity rate	12	ATT 2.5% bound	0.0475504
New-hub trust	HVLC elective	Activity rate	-12	ATT 97.5% bound	0.0734536
New-hub trust	HVLC elective	Activity rate	-11	ATT 97.5% bound	0.0556325
New-hub trust	HVLC elective	Activity rate	-10	ATT 97.5% bound	0.0782742
New-hub trust	HVLC elective	Activity rate	-9	ATT 97.5% bound	0.0893399
New-hub trust	HVLC elective	Activity rate	-8	ATT 97.5% bound	0.0778964
New-hub trust	HVLC elective	Activity rate	-7	ATT 97.5% bound	0.0748169
New-hub trust	HVLC elective	Activity rate	-6	ATT 97.5% bound	0.0529393
New-hub trust	HVLC elective	Activity rate	-5	ATT 97.5% bound	0.0180508
New-hub trust	HVLC elective	Activity rate	-4	ATT 97.5% bound	0.0274124
New-hub trust	HVLC elective	Activity rate	-3	ATT 97.5% bound	0.0264623
New-hub trust	HVLC elective	Activity rate	-2	ATT 97.5% bound	0.0564922
New-hub trust	HVLC elective	Activity rate	-1	ATT 97.5% bound	0.0457523
New-hub trust	HVLC elective	Activity rate	1	ATT 97.5% bound	0.217594
New-hub trust	HVLC elective	Activity rate	2	ATT 97.5% bound	0.216685
New-hub trust	HVLC elective	Activity rate	3	ATT 97.5% bound	0.274635
New-hub trust	HVLC elective	Activity rate	4	ATT 97.5% bound	0.342216
New-hub trust	HVLC elective	Activity rate	5	ATT 97.5% bound	0.402379
New-hub trust	HVLC elective	Activity rate	6	ATT 97.5% bound	0.320043
New-hub trust	HVLC elective	Activity rate	7	ATT 97.5% bound	0.339988
New-hub trust	HVLC elective	Activity rate	8	ATT 97.5% bound	0.341313
New-hub trust	HVLC elective	Activity rate	9	ATT 97.5% bound	0.285423
New-hub trust	HVLC elective	Activity rate	10	ATT 97.5% bound	0.341301
New-hub trust	HVLC elective	Activity rate	11	ATT 97.5% bound	0.321925
New-hub trust	HVLC elective	Activity rate	12	ATT 97.5% bound	0.323305

## Sheet: Fig. 4A left (main)
comparator	type	outcome	time	statistic	ordinate
Established-hub trust	Total elective	Activity rate	-12	Intervention value	4.11748
Established-hub trust	Total elective	Activity rate	-11	Intervention value	4.39498
Established-hub trust	Total elective	Activity rate	-10	Intervention value	4.21126
Established-hub trust	Total elective	Activity rate	-9	Intervention value	4.66818
Established-hub trust	Total elective	Activity rate	-8	Intervention value	4.06407
Established-hub trust	Total elective	Activity rate	-7	Intervention value	4.27851
Established-hub trust	Total elective	Activity rate	-6	Intervention value	4.71354
Established-hub trust	Total elective	Activity rate	-5	Intervention value	4.44191
Established-hub trust	Total elective	Activity rate	-4	Intervention value	3.7843
Established-hub trust	Total elective	Activity rate	-3	Intervention value	4.43477
Established-hub trust	Total elective	Activity rate	-2	Intervention value	4.20246
Established-hub trust	Total elective	Activity rate	-1	Intervention value	3.16846
Established-hub trust	Total elective	Activity rate	1	Intervention value	3.313
Established-hub trust	Total elective	Activity rate	2	Intervention value	3.59207
Established-hub trust	Total elective	Activity rate	3	Intervention value	4.0375
Established-hub trust	Total elective	Activity rate	4	Intervention value	3.86011
Established-hub trust	Total elective	Activity rate	5	Intervention value	3.43546
Established-hub trust	Total elective	Activity rate	6	Intervention value	3.74069
Established-hub trust	Total elective	Activity rate	7	Intervention value	3.6351
Established-hub trust	Total elective	Activity rate	8	Intervention value	3.99691
Established-hub trust	Total elective	Activity rate	9	Intervention value	3.34785
Established-hub trust	Total elective	Activity rate	10	Intervention value	3.45267
Established-hub trust	Total elective	Activity rate	11	Intervention value	3.55687
Established-hub trust	Total elective	Activity rate	12	Intervention value	3.9857
Established-hub trust	Total elective	Activity rate	-12	Counterfactual value	4.23883
Established-hub trust	Total elective	Activity rate	-11	Counterfactual value	4.41424
Established-hub trust	Total elective	Activity rate	-10	Counterfactual value	4.22007
Established-hub trust	Total elective	Activity rate	-9	Counterfactual value	4.64283
Established-hub trust	Total elective	Activity rate	-8	Counterfactual value	4.0587
Established-hub trust	Total elective	Activity rate	-7	Counterfactual value	4.35712
Established-hub trust	Total elective	Activity rate	-6	Counterfactual value	4.71327
Established-hub trust	Total elective	Activity rate	-5	Counterfactual value	4.50235
Established-hub trust	Total elective	Activity rate	-4	Counterfactual value	3.78335
Established-hub trust	Total elective	Activity rate	-3	Counterfactual value	4.43323
Established-hub trust	Total elective	Activity rate	-2	Counterfactual value	4.09439
Established-hub trust	Total elective	Activity rate	-1	Counterfactual value	3.13912
Established-hub trust	Total elective	Activity rate	1	Counterfactual value	3.05943
Established-hub trust	Total elective	Activity rate	2	Counterfactual value	3.21038
Established-hub trust	Total elective	Activity rate	3	Counterfactual value	3.69423
Established-hub trust	Total elective	Activity rate	4	Counterfactual value	3.39614
Established-hub trust	Total elective	Activity rate	5	Counterfactual value	3.04143
Established-hub trust	Total elective	Activity rate	6	Counterfactual value	3.4081
Established-hub trust	Total elective	Activity rate	7	Counterfactual value	3.23002
Established-hub trust	Total elective	Activity rate	8	Counterfactual value	3.58973
Established-hub trust	Total elective	Activity rate	9	Counterfactual value	2.91014
Established-hub trust	Total elective	Activity rate	10	Counterfactual value	2.82187
Established-hub trust	Total elective	Activity rate	11	Counterfactual value	3.06491
Established-hub trust	Total elective	Activity rate	12	Counterfactual value	3.57156

## Sheet: Fig. 4A right (main)
comparator	type	outcome	time	statistic	ordinate
Established-hub trust	Total elective	Activity rate	-12	ATT estimate	-0.121343
Established-hub trust	Total elective	Activity rate	-11	ATT estimate	-0.0192646
Established-hub trust	Total elective	Activity rate	-10	ATT estimate	-0.00880646
Established-hub trust	Total elective	Activity rate	-9	ATT estimate	0.0253464
Established-hub trust	Total elective	Activity rate	-8	ATT estimate	0.00536392
Established-hub trust	Total elective	Activity rate	-7	ATT estimate	-0.0786022
Established-hub trust	Total elective	Activity rate	-6	ATT estimate	0.000271838
Established-hub trust	Total elective	Activity rate	-5	ATT estimate	-0.0604344
Established-hub trust	Total elective	Activity rate	-4	ATT estimate	0.000947724
Established-hub trust	Total elective	Activity rate	-3	ATT estimate	0.00154625
Established-hub trust	Total elective	Activity rate	-2	ATT estimate	0.108065
Established-hub trust	Total elective	Activity rate	-1	ATT estimate	0.0293409
Established-hub trust	Total elective	Activity rate	1	ATT estimate	0.253569
Established-hub trust	Total elective	Activity rate	2	ATT estimate	0.381697
Established-hub trust	Total elective	Activity rate	3	ATT estimate	0.343263
Established-hub trust	Total elective	Activity rate	4	ATT estimate	0.463971
Established-hub trust	Total elective	Activity rate	5	ATT estimate	0.394029
Established-hub trust	Total elective	Activity rate	6	ATT estimate	0.332592
Established-hub trust	Total elective	Activity rate	7	ATT estimate	0.405075
Established-hub trust	Total elective	Activity rate	8	ATT estimate	0.407184
Established-hub trust	Total elective	Activity rate	9	ATT estimate	0.437714
Established-hub trust	Total elective	Activity rate	10	ATT estimate	0.630794
Established-hub trust	Total elective	Activity rate	11	ATT estimate	0.491964
Established-hub trust	Total elective	Activity rate	12	ATT estimate	0.414135
Established-hub trust	Total elective	Activity rate	-12	ATT 2.5% bound	-0.235869
Established-hub trust	Total elective	Activity rate	-11	ATT 2.5% bound	-0.164421
Established-hub trust	Total elective	Activity rate	-10	ATT 2.5% bound	-0.131439
Established-hub trust	Total elective	Activity rate	-9	ATT 2.5% bound	-0.135564
Established-hub trust	Total elective	Activity rate	-8	ATT 2.5% bound	-0.11141
Established-hub trust	Total elective	Activity rate	-7	ATT 2.5% bound	-0.200361
Established-hub trust	Total elective	Activity rate	-6	ATT 2.5% bound	-0.111734
Established-hub trust	Total elective	Activity rate	-5	ATT 2.5% bound	-0.160923
Established-hub trust	Total elective	Activity rate	-4	ATT 2.5% bound	-0.112308
Established-hub trust	Total elective	Activity rate	-3	ATT 2.5% bound	-0.158211
Established-hub trust	Total elective	Activity rate	-2	ATT 2.5% bound	-0.0106096
Established-hub trust	Total elective	Activity rate	-1	ATT 2.5% bound	-0.0986098
Established-hub trust	Total elective	Activity rate	1	ATT 2.5% bound	-0.215442
Established-hub trust	Total elective	Activity rate	2	ATT 2.5% bound	-0.0183268
Established-hub trust	Total elective	Activity rate	3	ATT 2.5% bound	-0.0591526
Established-hub trust	Total elective	Activity rate	4	ATT 2.5% bound	-0.042201
Established-hub trust	Total elective	Activity rate	5	ATT 2.5% bound	-0.176671
Established-hub trust	Total elective	Activity rate	6	ATT 2.5% bound	-0.197379
Established-hub trust	Total elective	Activity rate	7	ATT 2.5% bound	-0.0385454
Established-hub trust	Total elective	Activity rate	8	ATT 2.5% bound	-0.0541124
Established-hub trust	Total elective	Activity rate	9	ATT 2.5% bound	0.0528745
Established-hub trust	Total elective	Activity rate	10	ATT 2.5% bound	0.246661
Established-hub trust	Total elective	Activity rate	11	ATT 2.5% bound	0.150952
Established-hub trust	Total elective	Activity rate	12	ATT 2.5% bound	-0.00651234
Established-hub trust	Total elective	Activity rate	-12	ATT 97.5% bound	-0.00681778
Established-hub trust	Total elective	Activity rate	-11	ATT 97.5% bound	0.125892
Established-hub trust	Total elective	Activity rate	-10	ATT 97.5% bound	0.113826
Established-hub trust	Total elective	Activity rate	-9	ATT 97.5% bound	0.186257
Established-hub trust	Total elective	Activity rate	-8	ATT 97.5% bound	0.122138
Established-hub trust	Total elective	Activity rate	-7	ATT 97.5% bound	0.0431569
Established-hub trust	Total elective	Activity rate	-6	ATT 97.5% bound	0.112278
Established-hub trust	Total elective	Activity rate	-5	ATT 97.5% bound	0.0400543
Established-hub trust	Total elective	Activity rate	-4	ATT 97.5% bound	0.114204
Established-hub trust	Total elective	Activity rate	-3	ATT 97.5% bound	0.161304
Established-hub trust	Total elective	Activity rate	-2	ATT 97.5% bound	0.22674
Established-hub trust	Total elective	Activity rate	-1	ATT 97.5% bound	0.157292
Established-hub trust	Total elective	Activity rate	1	ATT 97.5% bound	0.722581
Established-hub trust	Total elective	Activity rate	2	ATT 97.5% bound	0.781722
Established-hub trust	Total elective	Activity rate	3	ATT 97.5% bound	0.74568
Established-hub trust	Total elective	Activity rate	4	ATT 97.5% bound	0.970143
Established-hub trust	Total elective	Activity rate	5	ATT 97.5% bound	0.964729
Established-hub trust	Total elective	Activity rate	6	ATT 97.5% bound	0.862562
Established-hub trust	Total elective	Activity rate	7	ATT 97.5% bound	0.848695
Established-hub trust	Total elective	Activity rate	8	ATT 97.5% bound	0.86848
Established-hub trust	Total elective	Activity rate	9	ATT 97.5% bound	0.822554
Established-hub trust	Total elective	Activity rate	10	ATT 97.5% bound	1.01493
Established-hub trust	Total elective	Activity rate	11	ATT 97.5% bound	0.832976
Established-hub trust	Total elective	Activity rate	12	ATT 97.5% bound	0.834783

## Sheet: Fig. 4B left (main)
comparator	type	outcome	time	statistic	ordinate
Established-hub trust	HVLC elective	Activity rate	-12	Intervention value	1.17477
Established-hub trust	HVLC elective	Activity rate	-11	Intervention value	1.25236
Established-hub trust	HVLC elective	Activity rate	-10	Intervention value	1.1915
Established-hub trust	HVLC elective	Activity rate	-9	Intervention value	1.307
Established-hub trust	HVLC elective	Activity rate	-8	Intervention value	1.14167
Established-hub trust	HVLC elective	Activity rate	-7	Intervention value	1.21952
Established-hub trust	HVLC elective	Activity rate	-6	Intervention value	1.35305
Established-hub trust	HVLC elective	Activity rate	-5	Intervention value	1.27442
Established-hub trust	HVLC elective	Activity rate	-4	Intervention value	1.03651
Established-hub trust	HVLC elective	Activity rate	-3	Intervention value	1.21764
Established-hub trust	HVLC elective	Activity rate	-2	Intervention value	1.17444
Established-hub trust	HVLC elective	Activity rate	-1	Intervention value	0.763001
Established-hub trust	HVLC elective	Activity rate	1	Intervention value	0.854171
Established-hub trust	HVLC elective	Activity rate	2	Intervention value	0.986364
Established-hub trust	HVLC elective	Activity rate	3	Intervention value	1.13829
Established-hub trust	HVLC elective	Activity rate	4	Intervention value	1.06424
Established-hub trust	HVLC elective	Activity rate	5	Intervention value	0.932218
Established-hub trust	HVLC elective	Activity rate	6	Intervention value	1.02495
Established-hub trust	HVLC elective	Activity rate	7	Intervention value	0.991145
Established-hub trust	HVLC elective	Activity rate	8	Intervention value	1.09535
Established-hub trust	HVLC elective	Activity rate	9	Intervention value	0.905623
Established-hub trust	HVLC elective	Activity rate	10	Intervention value	0.887285
Established-hub trust	HVLC elective	Activity rate	11	Intervention value	0.945255
Established-hub trust	HVLC elective	Activity rate	12	Intervention value	1.06346
Established-hub trust	HVLC elective	Activity rate	-12	Counterfactual value	1.18898
Established-hub trust	HVLC elective	Activity rate	-11	Counterfactual value	1.25383
Established-hub trust	HVLC elective	Activity rate	-10	Counterfactual value	1.21933
Established-hub trust	HVLC elective	Activity rate	-9	Counterfactual value	1.29155
Established-hub trust	HVLC elective	Activity rate	-8	Counterfactual value	1.17154
Established-hub trust	HVLC elective	Activity rate	-7	Counterfactual value	1.20709
Established-hub trust	HVLC elective	Activity rate	-6	Counterfactual value	1.31713
Established-hub trust	HVLC elective	Activity rate	-5	Counterfactual value	1.27644
Established-hub trust	HVLC elective	Activity rate	-4	Counterfactual value	1.04046
Established-hub trust	HVLC elective	Activity rate	-3	Counterfactual value	1.24125
Established-hub trust	HVLC elective	Activity rate	-2	Counterfactual value	1.14676
Established-hub trust	HVLC elective	Activity rate	-1	Counterfactual value	0.762046
Established-hub trust	HVLC elective	Activity rate	1	Counterfactual value	0.839425
Established-hub trust	HVLC elective	Activity rate	2	Counterfactual value	0.918874
Established-hub trust	HVLC elective	Activity rate	3	Counterfactual value	1.11395
Established-hub trust	HVLC elective	Activity rate	4	Counterfactual value	1.00148
Established-hub trust	HVLC elective	Activity rate	5	Counterfactual value	0.835721
Established-hub trust	HVLC elective	Activity rate	6	Counterfactual value	0.952381
Established-hub trust	HVLC elective	Activity rate	7	Counterfactual value	0.90565
Established-hub trust	HVLC elective	Activity rate	8	Counterfactual value	0.986156
Established-hub trust	HVLC elective	Activity rate	9	Counterfactual value	0.738916
Established-hub trust	HVLC elective	Activity rate	10	Counterfactual value	0.6397
Established-hub trust	HVLC elective	Activity rate	11	Counterfactual value	0.749354
Established-hub trust	HVLC elective	Activity rate	12	Counterfactual value	0.968614

[truncated: 26 more sheets: Fig. 4B right (main), Fig. 2 (suppl.), Fig. 3A (suppl.), Fig. 3B (suppl.), Fig. 4A (suppl.), Fig. 4B (suppl.), Fig. 5A left (suppl.), Fig. 5A right (suppl.), Fig. 5B left (suppl.), Fig. 5B right (suppl.), Fig. 6A left (suppl.), Fig. 6A right (suppl.), Fig. 6B left (suppl.), Fig. 6B right (suppl.), Fig. 7A left (suppl.), Fig. 7A right (suppl.), Fig. 7B left (suppl.), Fig. 7B right (suppl.), Fig. 8A left (suppl.), Fig. 8A right (suppl.) …]
